# Supplementary material for: Antifungal Properties of Bio-AgNPs against D. pinodes and F. avenaceum Infection of Pea (Pisum sativum L.) Seedlings
Source: Int J Mol Sci. 2024 Apr 20;25(8):4525. doi: 10.3390/ijms25084525 (PMC11050071; doi:10.3390/ijms25084525)
Supplement: Supplementary file 1 [file ijms-25-04525-s001.zip]

Archive with 1 entries (1 files):
- ijms-2929276-supplementary.pdf
